# Supplementary material for: Years of Experience and Its Association with Indicators of Adiposity and Health-Related Quality of Life in Teachers: A Cross-Sectional Study
Source: Healthcare (Basel). 2026 Jun 13;14(12):1694. doi: 10.3390/healthcare14121694 (PMC13299429; doi:10.3390/healthcare14121694)
Supplement: Supplementary file 1 [file healthcare-14-01694-s001.zip]

Archive with 1 entries (1 files):
- healthcare-4202395-supplementary.pdf
